# Supplementary material for: Normative growth trajectories of fetal brain regions validated by satisfactory maturation of neurodevelopmental domains at 2 years of age
Source: Nat Commun. 2026 Feb 23;17:3073. doi: 10.1038/s41467-026-69657-w (PMC13040065; doi:10.1038/s41467-026-69657-w)
Supplement: Supplementary file 4 — Source Data 1 [file 41467_2026_69657_MOESM4_ESM.xlsx]

## Sheet: Sheet1
	Group	week	CoP	CSP	CB	VS	DGM	Th	BS	WM	TBV	FL	PL	TL	OL	IL
0	Ultrasound	18	7.82914	0.075384	1.13486	2.15978	4.23619	0.676944	0.723816	11.4942	57.6439	2.46845	1.68026	1.59386	0.789264	0.199152
1	Ultrasound	19	10.8786	0.105192	1.50077	2.08483	5.52917	0.849312	0.81648	14.0268	69.7734	2.82053	2.2531	1.77228	1.45822	0.285768
2	Ultrasound	20	12.4965	0.19116	1.64311	2.27146	6.95239	0.897696	0.863568	17.9855	84.7396	3.09766	2.27059	2.43605	1.72606	0.384912
3	Ultrasound	21	14.8461	0.216216	2.12911	2.1654	8.27539	1.06963	0.947376	23.8159	99.2507	4.91638	2.99657	2.75551	1.74312	0.448416
4	Ultrasound	22	16.626	0.30888	2.29932	2.36002	10.0596	1.32516	1.0584	30.0592	120.799	5.55314	3.7679	2.85833	2.14078	0.558792
5	Ultrasound	23	18.6166	0.340848	2.98145	2.31682	13.9072	1.33466	1.20679	33.7003	140.678	5.95663	3.60914	3.57653	2.56889	0.716688
6	Ultrasound	24	21.6065	0.45252	3.39962	2.41877	14.9809	1.54958	1.32062	40.2998	152.416	6.84569	4.14958	4.70664	3.11796	0.887112
7	Ultrasound	25	28.9621	0.493344	4.25887	2.38831	18.3542	1.98094	1.56902	50.7792	194.516	9.78782	6.48065	5.5566	3.92623	1.15106
8	Ultrasound	26	34.9386	0.587736	4.28371	2.63174	20.8252	2.02543	1.68502	52.1106	214.124	11.8765	7.83194	6.59621	5.28422	1.4431
0	CRL	21	17.3629		1.50579	3.00645	3.93573	1.3056	2.26815	24.7997	89.2464	5.21265	4.03454	3.59986	2.92812	0.681981
1	CRL	22	20.1737		1.80582	3.05253	4.1564	1.38905	2.48626	29.593	101.49	6.34366	4.62641	4.39755	3.02437	0.791037
2	CRL	23	20.4257		2.02137	2.88357	4.51992	1.33068	2.49445	32.604	106.236	6.22231	4.7324	4.46974	3.36434	0.723453
3	CRL	24	26.3121		2.58405	3.23839	5.42564	1.56211	3.0254	40.3966	130.879	8.35325	6.02059	5.53726	4.45541	0.884733
4	CRL	25	34.9889		3.88607	4.29618	6.96164	2.18982	3.9516	58.5721	178.492	11.264	7.93546	7.37687	6.02315	1.16275
5	CRL	26	39.0936		4.68888	4.68427	7.61085	2.21234	4.25368	67.4138	201.635	12.7283	8.82941	8.30768	6.69642	1.32812
6	CRL	27	41.5476		5.12971	5.12356	7.87914	2.30297	4.35557	70.4453	210.436	13.291	9.52265	8.76182	7.30416	1.43615
7	CRL	28	48.1406		5.88491	5.5004	8.42595	2.91941	4.65713	76.1991	233.175	15.4111	11.1457	10.265	8.08547	1.75206
8	CRL	29	55.1729		6.73175	5.79582	9.24976	3.28037	5.08004	82.7691	257.051	18.4258	12.7114	11.3146	9.07363	1.95686
9	CRL	30	61.5391		7.63901	6.07076	10.0838	3.62904	5.3299	90.0016	282.286	20.4897	14.3697	12.5701	10.0577	2.18828
10	KCL	21	12.8261	0.24576	1.6983	3.03053	1.61485	1.22675	1.66298	28.2194	82.196
11	KCL	22	14.6765	0.324608	1.93638	3.23021	1.93997	1.4377	1.87085	34.1402	95.3533
12	KCL	23	16.9723	0.391168	2.38285	3.3577	2.3127	1.61741	2.20723	40.1546	110.192
13	KCL	24	19.2108	0.385536	2.90099	3.18976	2.67162	1.82835	2.36698	47.3754	126.126
14	KCL	25	22.0749	0.44032	3.41811	3.26912	2.94554	2.03059	2.59789	53.822	142.239
15	KCL	26	24.8023	0.493056	3.87174	3.59731	3.2681	2.25843	2.77914	60.3295	158.151
16	KCL	27	28.1779	0.6016	4.66893	3.87123	3.63674	2.51136	2.99059	67.6992	176.477
17	KCL	28	32.2084	0.62976	5.39853	4.01869	4.07757	2.82317	3.29114	75.2051	196.335
18	KCL	29	38.4916	0.656384	6.27354	4.32128	4.5481	3.19539	3.55379	85.376	221.513
19	KCL	30	42.7008	0.71936	6.96474	4.44518	5.07955	3.53485	3.7335	93.4011	239.55
20	Serag	23	33.4782			9.02057					124.616
21	Serag	24	35.539			9.19447					131.801
22	Serag	25	39.6809			9.55369					141.912
23	Serag	26	46.5315			11.6735					185.253
24	Serag	27	46.5727			13.4626					205.646
25	Serag	28	48.9997			14.2896					217.557
26	Serag	29	69.9394			18.8948					258.249
27	Serag	30	76.2683			19.1594					276.177
28	CHN	23	18.6383		2.24255	3.37509	10.2021		2.32754	30.47	122.768
29	CHN	24	23.193		2.82674	3.84152	11.7939		2.64754	36.5003	147.284
30	CHN	25	25.9358		3.3628	4.40114	12.6305		2.9998	41.3566	164.877
31	CHN	26	32.6865		3.5717	4.77489	14.8259		2.85593	49.2204	189.244
32	CHN	27	37.189		4.50558	5.56081	16.0133		3.21944	54.9118	213.747
33	CHN	28	42.3325		5.09336	5.31198	17.7254		3.50207	62.6389	231.055
34	CHN	29	49.4841		6.44708	5.93201	19.5778		3.82872	67.7839	258.782
35	CHN	30	58.5111		8.60925	5.50244	20.8982		4.13541	79.7381	290.133
36	FBA	22	19.5179		1.96556	3.04076	3.97618	1.37574	2.51749	31.023	101.18	6.35082	4.30334	4.20709	3.00389	0.697853
37	FBA	23	20.0365		2.20671	2.84517	4.45029	1.37318	2.56665	33.7315	105.208	6.32215	4.48562	4.32485	3.37663	0.63795
38	FBA	24	24.4515		2.66495	3.41912	5.31454	1.58975	3.02744	40.8528	124.537	7.6769	5.60996	5.19064	4.23218	0.735229
39	FBA	25	33.8308		4.16101	4.14565	6.9089	2.2231	4.07499	60.0077	176.361	10.9347	7.6984	7.06609	5.84343	1.05318
40	FBA	26	34.3899		3.79288	6.81265	6.76913	1.98399	3.71608	58.6427	187.98	12.0826	7.65284	6.68925	5.72209	1.11616
41	FBA	27	39.6312		5.48504	5.31761	7.87555	2.29836	4.47845	72.9853	209.591	13.0631	8.91337	8.08752	7.03741	1.31737
42	FBA	28	48.2297		6.17162	6.49214	8.43158	2.99007	4.80664	78.8856	232.609	15.6139	11.139	10.1524	8.15306	1.70086
43	FBA	29	55.1811		6.9514	6.16292	9.03421	3.28037	5.16196	82.9201	256.582	18.4483	12.7805	11.2281	9.14019	1.92665
44	FBA	30	61.8606		7.99997	6.68209	10.1027	3.68434	5.55006	90.2038	280.967	20.6233	14.5694	12.5393	10.1427	2.13145
