# Supplementary material for: Normative growth trajectories of fetal brain regions validated by satisfactory maturation of neurodevelopmental domains at 2 years of age
Source: Nat Commun. 2026 Feb 23;17:3073. doi: 10.1038/s41467-026-69657-w (PMC13040065; doi:10.1038/s41467-026-69657-w)
Supplement: Supplementary file 5 — Source Data 2 [file 41467_2026_69657_MOESM5_ESM.xlsx]

## Sheet: Sheet1
Figure	Caption	Source Data
Figure 1	Summary statistics of fetuses from the INTERGROWTH-21st Fetal Growth Longitudinal Study (FGLS) included in the present study	Suppl Table 3 contains break down of data for flow chart and site information
Figure 2	Proposed tissue parcellation.	The labeled ultrasound atlases will be made publicly available on https://intergrowth21.com/research/brain-atlas-project.
Figure 3	Measures of the fetal brain cortex.	Owing to the data still being under analysis for the principal and secondary objectives of the study protocol, anonymized image data will be made available on reasonable request for academic use only and within the limitations of the informed consent. Requests must be made to the corresponding author or to the INTERGROWTH-21st Consortium at intergrowth@wrh.ox.ac.uk. Full conditions of access are …
Figure 4	Comparison between the atlas labels on the ultrasound (US) and five magnetic resonance imaging (MRI) atlases	Volume files of atlases in Supplementary Data: Fig4_AtlasVolumeMeasure.xlsx. MRI atlas information Suppl Table 11 and 12, including break down of parcellations
Figure 5	The effect of study site on fetal brain trajectories.	Suppl Table 4 contains raw VCA values. Suppl Table 5 contains SSD for each IDP across each site and age groups.
Figure 6	Volumetric growth trajectories with fitted percentiles lines at the 3rd, 50th and 97th centiles.	Mean and STD equations provided in Suppl Table 8
Figure 7	Cortical growth trajectories with fitted percentiles lines at the 3rd, 50th and 97th centiles.	Mean and STD equations provided in Suppl Table 8
Figure 8	Relative cortical lobe growth and ratio.	Mean and STD equations provided in Suppl Table 8
